# Supplementary material for: Expanded phenotypic spectrum of neurodevelopmental and neurodegenerative disorder Bryant-Li-Bhoj syndrome with 38 additional individuals
Source: Eur J Hum Genet. 2024 Apr 27;32(8):928–37. doi: 10.1038/s41431-024-01610-1 (PMC11291762; doi:10.1038/s41431-024-01610-1)
Supplement: Supplementary file 3 — Supplementary Table 1: BLBS Clinical Survey Responses [file 41431_2024_1610_MOESM3_ESM.xlsx]

## Sheet: Main sheet
Bryant et al 2020	new BLBS patients	okur et al 2021	Maver et al 2019	Khazaei et al 2023
Supplemental Table 1	Gene	Location	Variant	H3F3A/H3-3A variant (NM_002107.4) or H3F3B/H3-3B variant (NM_005324.4)	H3F3A codon	H3F3B codon	Codon differences	Mode of inheritance	Sex	Age at last evaluation	Growth	Height	Weight	OFC/Microcephaly	Development delay	Global developmental delay/ Intellectual disability (ID)	Achieved independent sitting	Delayed sitting	Age at Sitting	Achieved independent walking	Age at Walking	Speaks one word	Age at First Word	Developmental Regression/Progression of neurologic disease	Abnormal behavior	Brain Imaging	Brain Malformations/Anomalies	Cortical Atrophy	Brain Malformations/Anomalies standardized	Neurologic features	Seizures	Abnormal Tone	Spasticity	Contractures	Oculomotor Abnormalities standardized	Oculomotor Abnormalities	Other	Craniofacial	Facial Features	Craniosynostosis/Abnormal head shape	Heart defects	Atrial septal defect	Bicuspid aortic valve	Hypoplastic left heart syndrome	Musculo/skeletal anomalies	Scoliosis/Skeletal Abnormalities	Ligamentous laxity	Postaxial polydactyly	Brachydactyly
new	H3-3A	6	T6S	H3F3A c.20C>G; p.T7S	ACT	ACT	0	de novo	M	2 yr		Normal	Normal	Macrocephaly		Yes	no	yes	Not achieved	no	Not achieved	no	Not achieved	No	No		Bilateral laternal ventricle choroid plexus. Mild ventriculomegaly and mild increase of pericerebral extra-axial spaces (EVOH)	No	yes		No	Hypotonia	No	No	yes	Astigmatism, intermittent strabismus, eye rolling movementents.	No		High broad forehead with frontal bossing. Small; low set ears. Thin lips. Facial hemangioma.	Plagiocephaly		No	No	No		No	Yes	No	No
Bryant et al 2020	H3-3A	8	R8S	H3F3A c.25C>A; p.R9S	CGC	CGT	1	sporadic, de novo	M	2 yr 9 mo		1st %	67th %	No		Severe delay, poor head control at 15 mo	no	yes	Not achieved	no	Not achieved	no	Not achieved	No	No		Mild ventriculomegaly with a hypoplastic corpus callosum	No	yes		Yes, generalized myoclonic and tonic epilepsy	Hypotonia	No	No	yes	Variable mild strabismus, responds to light but demonstrates inconsistent fixation	No		Prominent forehead; bitemporal narrowing; midface hypoplasia; bilateral epicanthal folds; low set, posteriorly rotated ears;	Abnormal cranial shape with vertical orientation of occipital bone and enlargement of foramen magnum		Yes	Yes	No		Hypoplasicdens and posterior C1; mild diffuse stenosis of upper cervical and thoracic spinal canal. Lordosis of cervical spine and kyphosis of thoracolumbar spine.	No	No	Yes
Bryant et al 2020	H3-3A	8	R8G	H3F3A c.25 C>G, p.R9G	CGC	CGT	0	sporadic, de novo	M	Died 2 mo		SGA, Z = -2.29	10th %	No		NA	N/A	N/A	NA	N/A	NA	N/A	NA	NA	NA		Corpus brain malformations/anomalies starting weeks myelin corpus	NA	yes		Refractory seizures starting at 6 weeks of age	hypotonia	No	No	yes	Intermittent roving eye movements, left gaze preference	No		High forehead, frontal bossing, overalapping sutures, low-set ears, small pinched nose	Relative macrocephaly (50th percentile with length of 10th)		No	No	No		Club foot on right	No	No	No
new	H3-3A	11	T11A	H3F3A c.34A>G, p.(Thr12Ala)	ACC	ACC	0	de novo	M	9 yrs 2 mo	(mesurements are at 8 years and 3 months)	103 cm (p<1, -5.07 DE)	16 kg (p2, -2.24 DE)	Microcephaly 50 cm (p2, -2.12 DE)		yes	N/A	N/A	N/A	yes - delayed	7 years. Assisted mostly.	no	no words so far	no	autistic traits		corpus callosum dysgenesis and hippocampus malrotation	no	yes		yes (fist episode in neonatal period, free of seizures until 7 years old)	yes. Hipotonia in infancy	yes	no	Oculomotor dyspraxia	strabismus and hypermetropia			tall forehead, turrrycephaly, hypertelorism, epicanthus, infrorbital creases, anteverted nares, severe tooth malposition	no craniosynostosis but he has abnormal head shape	NO					no	yes	no	no
new	H3-3A	11	T11A	H3F3A c.34A>G (p.Thr12Ala)	ACC	ACC	0	de novo	F	5 yr 2 mo		Undergrowth	Undergrowth	Microcephaly		Yes	yes	yes	2 yr	no	Not achieved	yes	2 yr	No			Callosal dysgenesis with possible mild left colpocephaly.	no	yes		No	dystonia	No	No	yes	Exotropia	No		tall forehead and transverse crease at nasal root, hypertelorism with deep set eyes	plagiocephaly		No	No	No		No		No	yes
Bryant et al 2020	H3-3A	15	A15G	H3F3A c.47C>G; p.A16G	GCA	GCC	1	sporadic, de novo	M	3 yrs		Growth restricted (4 yrs: Z=-4.39), growth hormone supplementation started at 3yrs	4 yrs: Z=-3.29	microcephaly, 44.5 cm (Z=-4.0)		Severe motor and language delay	yes	yes	2 yrs	yes - delayed	3.5 yrs	yes	At 4 yrs says 1 word	No	No		Agenesis of the corpus collasum	No	yes		Yes, complex partial seizures developed at age 3 yrs	Hypotonia	No	No	No	No	No		Micrognathia	Yes, required surgery at age 1 yr		Yes, surgery at 2 yr	No	No		None	No	No	No
Bryant et al 2020	H3-3A	17	R17G	H3F3A c.52 A>G; p.R18G	AGG	CGC	2	sporadic, de novo	M	10 yrs		Short stature	NA	Yes		Developmental delay	yes	yes	2 yrs	yes - delayed	8 yrs	no	Not achieved	No	No		Chiari 1 malformation	No	yes		Yes, complex partial seizures, well controlled	Hypotonia	No	No	yes	Horizontal nystagmus	No		Hyperteloric with medial epicantha folds , broad flat nasal bridge with epicanthus, upturned nose with small nares, wide philtrum, narrow upper lip	Yes, sagittal corrected at 1yr		No	No	No		Scoliosis and left hip dyplasia; Asymmetric chest	No	No	No
Bryant et al 2020	H3-3A	17	R17G	H3F3A c.52A>G; p.R18G	AGG	CGC	2	sporadic, de novo	F	8 yrs		Growth restricted -3 SD	-2SD	No		Severe global developmental delay	yes	yes	3 yrs	no	4 yrs with help	no	Not achieved	No	No		Dilatation of Virshow Robin spaces	No	yes		No	Hypotonia	No	No	yes	Strabismus	No		Hypertelorism; prominent forehead; large nose; flat philtrum; thin upper lip; prognathism; flat midface; posteriorly rotated and low ears	No		No	No	No		None	No	No	No
new	H3-3A	21	A21V	H3F3A: c.65C>T; p. Ala22Val				de-novo	F	14 yrs		152 cm	39.282 kg	no, 20.669 in		yes	yes	no	6 mo	yes	1 yr	yes	3 yrs	worsened dysarthria	extreme anxiety		unknown	unknown			no	hypotonia	no	no	no	no	no		broad forehead, short midface	no		no	no	no		scoliosis-- mild	no	no	no
Bryant et al 2020	H3-3A	22	T22I	H3F3A c.68C>T; p.T23I	ACA	ACG	1	sporadic, de novo	F	9 yrs		50th %	50th %	No, 50th %		Moderate global developmental delay	yes	no	10 mo	yes - delayed	21 mo	yes	12 mo	No	No		NA	NA	NA		No	No	No	No	yes	Strabismus (mild); abnormal smooth pursuit	No		Low anterior hairline; bossed forehead; upslanting palpebral fissures; protruding ears; hypoplastic nasal alae; short midface	No		No	No	No		Hypoplastic 4th metatarsals; bilateral hallus valgus	No	No	No
new	H3-3A	22	T22I	H3F3A c.68C.T; p.T231	ACA	ACG	1	de novo	F	5 yr		Normal	Normal	Microcephaly		Yes	yes	N/A	unknown	yes - delayed	2 yr	yes	older than 2 yr (specific age unknown)	No	Autistic-like behavior		None	No	no		No	Hypotonia	No	No	No	No	No		High forehead, widow's peak anterior hairline,thick eyebrows, prominent nasal bridge, short philtrum, large carp-shaped mouth, wide spaced teeth, large ears	No		No	No	No		No	Yes	No	No
new	H3-3A	24	A24T	H3F3A, c.73G>A, p.Ala25Thr	GCC	GCC	0	Unconfirmed (adopted)	M	15 yr 9mo		Overgrowth	Normal	Microcephaly		Yes	yes	N/A		yes	12 mo	yes	before 16 mo (when he was adopted he had some words)	Yes	No	MRI brain and spine at 7y, 8y and 9y old	No but mild prominence of spinal central canal on MRI	No	no		No	Yes: onset of lower limb spasticity (+ some dystonic posturing) from age 5 years, slowly progressive. R side started first.	Yes	Yes	No	No	Fine motor difficulties		Not frankly dysmorphic	No	None known; no echo					No	No	No	No
Bryant et al 2020	H3-3A	29	A29T	H3F3A c.88G>A; p.A30T	GCG	GCT	1	sporadic, de novo	F	10 yrs		80th %	>97th %	Macrocephaly, >97th %		Global developmental delay	yes	yes	20 months	yes - delayed	2.5 years	yes	First word 2.5 years, speaks up to 5 word sentences and understand 2-3 step commands	No	No		At age 4 years: Drooping of isthmius and genu of the corpus callosum, triangular shape of both temporal lobes, slight asymmetry between the cerebellar hemispheres (left smaller than right)	No	yes		No	Hypotonia	No	No	No	No	Bilateral single palmar creases		Bilateral epicanthal folds, appears hyperteloric	No		No	No	No		No	No	No	No
Bryant et al 2020	H3-3A	31	S31F	H3F3A c.95C>T; p.S32F	TCT	TCT	0	sporadic, de novo	M	2 yrs 4 mo		Short stature	-2.2 SD	No		Global developmental delay	yes	no	12 mo	no	Not achieved	no	Not achieved	No	Hyperactivity		Thin corpus callosum and microcephaly	No	yes		No	Hypertonia	No	No	No	No	No	no	High forehead, bitemporal narrowing, hypertelorism, epicanthal folds, long philthum, thin upper lip.	No		No	No	No		No	No	No	No
Bryant et al 2020	H3-3A	36	K36E	H3F3A c.109A>G; p.K37E	AAG	AAG	0	sporadic, de novo	M	32 yrs		Normal	Normal	Microcephaly , age 18 years 52 cm (< 3rd %); at birth 31 cm		Severe global developmental delay	yes	no	12 mo	yes - delayed	3.5 yrs	yes	3 yrs	No	No		Vermis hypoplasia, widened cysterna pontis and cysterna pontocerebellaris, mildly dilated ventricles	No	yes		Yes, from 14 yrs, completely controlled with carbamazepine	Hypertonic bilateral lower extremities	Yes, lower extremities: spastic paraparesis	Yes, required surgery of Achilles tendon	yes	Mild strabismus (exophoria)	No		Short flat nasal bridge; high set, broad, sticking out ears	Brachycephalic microcephaly		No	No	No		No	No	No	No
Bryant et al 2020	H3-3A	39	H39Y	H3F3A:c.118C>T;p.H40Y	CAT	CAT	0	sporadic, de novo	F	5yrs 7mo		-3.3 SD, is treated with growth hormone	-2.9 SD	No, Median, thus relative macrocephaly		Global developmental delay	yes	N/A	Unk, achieved	yes - delayed	4y5m	no	Not achieved, starting making sounds at age 5y6m	No	No		Age 4M: slightly enlarged ventricles	No	yes		No	Hypotonia	No	Camptodactyly of fifth fingers bilaterally	yes	Strabismus, slight hypermetropia	No		Relative macrocephaly, high, prominent forehead, bitemporal narrowing, upslanting palpebral fissures, broad nasal bridge, thin upper lip with prominent cupids bow, full lower lip, underbite, small simple ears.	No		No	No	No		No	General hypermobility, most pronounced in feet	No	No
new	H3-3A	39	H39Y	H3F3A c.118C>T; p.His40Tyr				De Novo	F	6 yrs		104 cm; z score -2.37 (child has short stature)	17.2 kg; 9th %	51 cm; 59th %		Yes	yes	yes	2 years	yes - delayed	5 years of age	yes	12 mo	Sometimes she stops saying words she previously used; first noticed around 24 mo of age	Yes, child removes diaper at night, episodic aggression towards parents and younger sister during periods of frustration, she likes routine and consistency. She used to rock back and forth, though this has been decreasing in frequency. Periodic bruxism, which is no frequent		None	None, brain MRI normal	no		no	hypotonia	not evaluated	None	no	None, normal eye exam	None		tall forehead, long facies, full cheeks, deep set eyes	None	trivial PDA found on echo	No	No	No		No	No	No	No
new	H3-3A	40	R40C	H3F3A c.121C>T;p.R41C	CGT	CGC	1	de novo	F	8 mo		Normal	Normal	Microcephaly		Yes	N/A	NA - within time frame	Not achieved	N/A	N/A	N/A	N/A	No	No		Normal	No	no		Yes	Hypotonia	No	No	yes	Strabsismus	No		Binder phenotype, hyperteloric	mildly brachycephalic		No	No	No		low-lying conus extending to the L2-L3 intervertebral disc space level	No	No	No
Bryant et al 2020	H3-3A	45	T45I	H3F3A c.137C>T; p.T46I	ACT	ACC	1	sporadic, de novo	M	12 yrs		Normal	Normal	Yes		Severe global developmental delay	yes	no	8 mo	yes - delayed	2 yrs	yes	At 12 yrs says 2 words	No	No		Enlarging areas of symmetrically located signal abnormality involving anterior insular subcortical white matter regions	No	yes		No	Hypertonic bilateral lower extremities	No	Yes, in Achilles tendon	yes	Exotropia, repaired	No		Sloped forehead; low anterior hairline; mild protuberant ears; large nose with broad base and short columella; wide mouth	No		No	No	No		Femoral anteversion; acquired equinus foot deformity	No	No	No
Bryant et al 2020	H3-3A	45	T45I	H3F3A c.137C>T; p.T46I	ACT	ACC	1	sporadic, de novo	M	2 yrs 10 mos		75th %	97th %	No, 75th %		Global developmental delay	yes	no	9 mo	yes - delayed	21 mo	no	Not achieved	No	Autism, friendly behaviour		None	No	no		No	Hypotonia, improved by 15 mo, hypertonic extremities as a newborn with resolved torticollis	No	No	no	No, but cortical visual impairment, improving delayed visual maturation	No		Broad face, full cheeks, deep set eyes, mildly upslanting palpebral fissures, long curly eyelashes, low nasal bridge, wide teeth	Right posterior plagiocephaly		No	No	No		None	Yes	No	No
Bryant et al 2020	H3-3A	45	T45I	H3F3A c.137C>T; p.T46I	ACT	ACC	1	sporadic, de novo	M	16 yrs 7 mo		90th%	Normal	25th%		Global developmetnal delay	yes	N/A	Unk	yes - delayed	3 years	no	Not cheived	No	No		Hypomyelination	No	yes		No	Hypotonia	Yes, clenched hands	No	No	No	No		Non-specific dysmorphic facial features	Brachycephaly		No	No	No		None	No	No	No
Bryant et al 2020	H3-3A	45	T45I	H3F3A c.137C>T ; p.T46I	ACT	ACC	1	sporadic, de novo	F	4.5 yrs		Normal	NA	No		Severe global delay, no speech development	no	yes	Not acheived	no	Not acheived	no	Not acheived	Yes, sitting balance worsened after 15 mo	No		Mild enlargement of cisterna magna with a thin corpus callosum	No	yes		Yes	Hypotonia, dystonia	No	No	yes	Minor anisocoria	Oral dyskinesia		Deep-set eyes; downturned mouth corners; prominent upper lip and philtrum; hypotonic face; large simple ears	No		No	No	No		None	No	No	No
new	H3-3A	46	V46M	H3F3A c.139 G>A, p.Val47Met	139 G>A			not determined	M	9 yr 10 mo		127 cm (4%, -1.79 SD)	24.2 kg (4%, -1.75 SD)	Microcephaly 49 cm (<1%, -2.96 SD)		Yes,		delayed	12 - 18 months	yes-delayed	4 - 5 years	yes-delayed	18 month - 24 months	YES Speech regression at 18 - 24 months	Stimming (hand flapping) when excited		None	No			Yes, absence and tonic seizures, onset at 3 years, seizure-free since 7 years	Truncal hypotonia, extremity hypertonia	Yes, bilateral lower extremities	Yes, bilateral ankles	Duane syndrome, bilateral ptosis				Left palpebral fissure downslanting, smooth philtrum, slightly small ears	Deformational plagiocephaly		No	No	No		No scoliosis, mild congenital segmentation anomalies of T7, T9, and T11	Yes	No	No
okur et al 2021	H3-3A	55	Q55K	H3F3A c.166 C>A					F	10 yrs		Short stature/failure to thrive		Microcephaly		yes						yes - delayed			happy demenor andd water affinity		Moderately diminished white matter in the anterior halves of both cerebral hemispheres along with hypomyelination accompanied by ventriculomegaly	no	yes		NA	hypotonia	Mild spasticity in the lower extremities		yes	Esotropia			Facial asymmetry Hypoplastic helix Long and upslanting palpebral fissures
Maver et al 2019	H3-3A	61	L61R	H3F3A c. 185 T>G p.L62R					f	5 yrs		last eval: 16.5 kg, 10th % ATBIRHT: 4th % at birth	height of 94 cm, p <1st %AT BIRTH: 4th % at birth	Microcephaly head circumference 45.5 cm, p <1st %AT BIRTH:3rd % at birth		Yes	Y	UNKNOWN	unknown	no			no		poor social interaction		hypoplasia of corpus callosum and cerebellum as well as thin layer of frontal and parietal periventricular gliosis		yes			at birth - s hypotonic a		mild flexion contractures of fingers		at birth - Visual evoked potentials demonstrated abnormal cortical responses with low amplitudes, suggesting a dysfunction of afferent optical system			wide, depressed nasal bridge, hypertelorism, hypotonic face, poorly formed, posteriorly set ears			born with
Bryant et al 2020	H3-3A	61	L61R	H3F3A c.185T>G; p.L62R	CTG	CTC	1	sporadic, de novo	M	7 yrs		<0.1%	15th%	Microcephaly Z = -3.0		Severe global delay	no	yes	Not achieved	no	Not achieved	no	Not achieved	Yes, at age 5y	Autism Spectrum Disorder		Prominent frontal extra-axial spaces	Yes	yes		Yes, focal and generalized started at age 6y	Hypotonia	No	Yes, hip-mild; knees-mild	No	No	Cortical blindness		Eyebrows arched with thinning laterally; palpebral fissures long and downslanting; eyelids puffy with mild ptosis; nose triangular shaped with a low nasal bridge and anteverted nares; ears small and posteriorly rotated; downturned corners of mouth	Plagiocephaly, sagital suture ridging		Yes	No	No		Yes	Yes, subluxation of the Tibia anteriorly, and subluxation/dislocation of patella	No	No
new	H3-3A	63	R63C	H3F3A c.250C>T p.Arg64Cys	CGC	CGG	1	de novo	F	4 months in detail at 10 months via telemedicine limited exam		Undergrowth	Normal	No		Yes	N/A	N/A	N/A	N/A	N/A	N/A	N/A	No	No	Brain MRI at about 8 months 1. Nonspecific few tiny foci of remote microhemorrhage in right cerebellar	Brain CT about 8 months normal	no	no		No	Hypertonia	No	No	no	No	No		At 4 months Broad nasal root, epicanthal folds, hypertelorism, low-set ears, bowed upper lip, mouth appears small, depressed angle of the mouth, high arched palate. Anterior fontanelle is open and about 1 cm in length and width.			No	No	No		No	No	No	No
new	H3-3A	72	R72Q	H3F3A c.218G>A;p.R73Q	CGA	AGG	1	de novo	F	23 yr		Undergrowth	Undergrowth	No		Yes	yes	yes	2 yr	yes - delayed	5 yr	yes	2 yr	Yes	aggressive		brain and sku;ll: normal MRI, CT scan	no	no		N/A	No	No	No	yes	Alternating esotropia	spinal cord compression d/t cervical spine stenosis C2 age 15 yrs-C5		narrowly spaced eyes, high arched eyebrows, protuberant ears, slight nuchal webbing ,small mouth, large nose,	No		No	No	No		Scoliosis, spinal stenosis C2-C5	No	No	No
new	H3-3A	76	Q76R	H3F3A c.230A>G; p.(Gln77Arg)	CAG	CAG	0	de novo	F	12 yr		Undergrowth	Undergrowth	Microcephaly		Yes	yes	yes	2 yr	no	Not achieved	yes	7 yr, only 5 words				hypogenesis of corpus callosum	no	yes		No	Hypotonia	No	No	yes	Strabismus	No		Telecanthus, bitemporal narrowing	Brachycephaly		No	No	No		No	Yes	No	No
Bryant et al 2020	H3-3A	77	D77N	H3F3A c.232G>A; p.D78N	GAC	GAT	1	sporadic, de novo	F	3 yrs		50th%	50th%	15th%		Moderate speech delay, normal motor devlopment	yes	no	Reported as typical	yes	Reported as typical	yes	2 yrs	No	No		Non-specific delayed myelin vs dysmyelinating leukodystrophy	No	yes		Yes, one episode of febrile prolonged seizure, normal interictal EEG	No	No	No	No	No	No		Mild retrognathia	No		No	No	No		None	Yes	No	No
new	H3-3A	77	D77G	H3F3A c.233A>G; p.D78G	GAC	GAT	1	de novo	F	2 yr 6 mo		Normal	Overgrowth	No		Yes	yes	yes	14 mo	yes - delayed	32 mo	yes	30 mo	No	No	no MRI	N/A	N/A	N/A		Yes (febrile)	Hypotonia	No	No	Unknown	Unknown	No		Minimal micrognathia, mild median epicanthal folds, nose with depressed tip, moderate synophrys	No		No	No	No		No	Yes	No	No
Bryant et al 2020	H3-3A	81	D81H	H3F3A c.244G>C; p.D82H	GAT	GAC	1	sporadic, de novo	M	9 yrs		Normal	Normal	No, mild macrocephaly		Severe global delay	yes	N/A	Achieved	yes - delayed	2 yrs 3 mo	yes	3 yrs	No	No		None	No	no		Yes, single generalized tonic clonic seizure at 8 yrs	Hypertonia	No	No	no	None	Thenar/hypothenar wasting noted at 9 yrs		Non-dysmorphic	No		Yes	No	No		Increased lumbar lordosis	No	No	No
new	H3-3A	81	D81H	H3F3A c.244G>C; p.D82H	GAT	GAC	0	de novo	F	4 yr		Normal	Normal	Macrocephaly		Yes	yes	no	10 mo	yes - delayed	27 mo	yes	25 mo	No	No		Normal at age 1	No	no		No	Hypotonia	No	No	yes	Nystagmus as a child, resolved completely at age 2	Mildly increased CK (182), Mastocytoma right shoulder				PDA resolved	No	No	No			Yes
Bryant et al 2020	H3-3A	83	R83C	H3F3A c.250C>T;p.R84C	CGC	AGG	1	sporadic, de novo	M	24 mo		5th-10th %	5th-10th %	5th-10th %		Global developmental delay	yes	yes	14 mo	no	Not achieved	no	Not achieved	No regression, neurologic features are evolving	No		NA	NA	NA		Paroxysmal events x2, probable seizures, EEG pending	Hypotonia	Possibly emerging	Yes, of fingers	no	None	No		Prominent forehead, broad nasal bridge, micrognathia, dyplastic helices	Brachycephaly		No	No	No		Clinical kyphosis	No	No	No
Bryant et al 2020	H3-3A	83	R83C	H3F3A c.250C>T; p.R84C	CGC	AGG	1	sporadic, de novo	M	20m		25-50th%	5th%	Yes <2nd%; 4 month old: 50th % for 4 mo)		Global delay	yes	no	> 6 mo	yes - delayed	>20 months	no	Not achieved	No	No		None	No	no		No	No	No	Yes	No	No	No		Tall and sloping forehead, sparse eyebrows, downslanting palpebral fissures, low-set and posteriorly rotated ears, tented upper lip, micrognathia	Ridging of sagittal suture		No	No	No		None	No	No	No
new	H3-3A	83	R83G	H3F3A c.250C>G; p.R84G	CGC	AGG	1	de novo	F	6.5 yr		Normal	Normal	No		Yes	yes	no	9 mo	yes - delayed	2.5 yr	yes	1 yr	Yes	No		At age of 6 y 3 m: no pathological findings	No	no		Yes (febrile)	Hypotonia	No	No, however hypotonia of orofacial muscles, poor coordination of tongue	No	No	Repetitive sterotypic movements of the wrists since age of 1.5 years		Broad forehead, long face, prominent/broad nose, high nasal root, flat philtrum		no echocariography performed	No	No	No			Hyperextensible elbows and ankle joints.	No
Bryant et al 2020	H3-3A	90	G90R	H3F3A c.271G>C; p.G91R	GGT	GGT	0	sporadic, de novo	F	8 yrs		Short stature (Z=-4), progressive	NA	No		Severe global delay, no speech development	yes	yes	7 yrs	no	Not achieved	no	Not achieved	No	No		Bilateral parietal areas of abnormal signal intensity in the subcortical white matter, mild dilatation of lateral ventricles	Very mild atrophy	yes		No	hypotonia, alternating with hypertonia of limbs	No	No	no	None	No		Deep set eyes; upward slant of eyelids; epicathal folds; broad nose tip; broad and flaring nostrils; wide maxilla; widely spaced upper teeth; prominent lips with cupid bow; large ears	No		No	No	No		None	No	No	No
okur et al 2021	H3-3A	90	G90R	H3F3A c. 271 G>C					f	28 yrs		NA		microcephaly		GDD		yes				yes - delayed		not reported	happy demeanor	Not reported			hypertonia of the lower limbs		yes	hypotonia; hypertonia of the lower extremities; drooling	not reported				wide based gait		midface hypoplasia, hypotelorism, open mouth appearance with full lips an dprotrudung lower teeth, synophrys, teeth issues, brachycephaly			none			yes	yes, scoliosis
new	H3-3A	90	G90R	H3F3A c.271G>C, p.(Gly91Arg)				unknown	F	21 yrs		unknown	unknown	Microcephaly		yes	yes	unknown	unknown	yes	unknown	yes	unknown	no	unknown		no	no			yes, focal onset (West syndrome in younger age)	unknown	unknown	unknown	unknown	unknown	unknown		unknown	unknown		no	no	no		yes, scoliosis	unknown	unknown	unknown
Bryant et al 2020	H3-3A	108	N108S	H3F3A c.326A>G;p.N109S	AAC	AAC	0	sporadic, de novo	M	5.75 yrs		Normal (90%)	Normal	No		Global developmental delay	yes	yes	13 mos	yes - delayed	22 mos	yes	20 mos	No	No		NA	NA	NA		No	Hypotonia neonatally, normal tone currently.	No	No	yes	Slight hypermetropia	Somewhat unclear articulation		Squarish face, prominent forehead, broad flat nasal bridge, tented upper lip	Plagiocephaly		No	No	No		None	No	No	No
new	H3-3A	108	N108I	H3F3A c.326A>T; p.N109I	AAC	AAC	0	de novo	F	39 yrs		Normal	Normal	No		Yes	yes	N/A	unknown	yes	unknown	yes	Before 3 yr	Yes	Little eye contact, but sociable		N/A	N/A	N/A		No	Hypertonia	Yes, lower extremities	No	yes	Strabimus	No		Small ears, mildly upslanting palprebral fissures	No		No	No	No		No	No	No	No
new	H3-3A	109	L109R	H3F3A c.329T>G;p.L110R	CTG	CTG	0	de novo	M	34 yrs		Undergrowth	Undergrowth	No		Yes	yes	N/A	unknown	yes - delayed	4 yr	no	Not achieved	Yes	Repetative movements		Normal at age 32 years (after progression of disease)	No	no		No	No	Yes, progressive in lower extremiites and torso, causing progressive gait abnormalities	No	No	No	progressive gait disturbance (unclear if central or peripheral origin), referred as adult for progressive motor deterioration		Anterior hair sweep	No		No	No	No		Progressive scoliosis	No	No	No
new	H3-3A	111	A111V	H3F3A c.335C>T; p.A112V	GCT	GCC	1	de novo	F	5 yr 6mo		Normal	Overgrowth	Macrocephaly		Yes	yes	no	8 mo	yes - delayed	2 yr	yes	2 yr	No	Anxiety, poor eye contact		Delayed myelination or dysmyelination, multiple foci of increased T2 flair signal in the juxtacortical region of the frontal lobes	no	yes		Yes (febrile)	Hypotonia	No	Yes	yes	Strabismus	could not ellicit DTRs		Wide face, a dysconjugate gaze, short upslanting palpebral fissures, flat nasal bridge small alae nasi with a bulbous tip, tented upper lip.Thick ear helices, antevert, low set ears, flat occiput, full cheeks, small chin, numerous cavities	Flat occiput	no echo					Significant planovalgus deformity of feet, pronation, needed bilateral flexor 3rd toe tenotomies at age 4, mild residual flexor tightness	No	No	No
Bryant et al 2020	H3-3A	112	I112L	H3F3A c.337A>C;p.I113L	ATC	ATC	0	sporadic, de novo	F	19.5 yrs		Normal (-0.5DS)	Normal	No		Global developmental delay	yes	no	10 mos	yes	17 mos	yes	6 yrs	No	No		No	No	No		No	No	No	No	No	No	Action and intention tremor, normal gait, hypereflexia		Large ears , mild prognatism, tooth abnormality, thin and horizontal eye browns	No		No	No	No		None	No	No	No
Bryant et al 2020	H3-3A	112	I112V	H3F3A c.337A>G;p.I113V	ATC	ATC	0	Sporadic, de novo	F	1 yrs 8 mo		Normal	Normal	No		Global Developmental Delay	no	yes	Not achieved	no	Not achieved	no	Not achieved	No	No		Extra-axial fluid and a thin corpus callosum	No	yes		No	hypotonia	Yes	No	yes	Strabismus	No		Low-set ears, ptosis	No		No	No	No		None	No	No	No
new	H3-3A	116	R116H	H3F3A c.350G>A:p.(Arg117His)	CGT	AGA	2	de novo	M	10 yr		Overgrowth	Overgrowth	Macrocephaly		Yes	yes	no	8 mo	yes - delayed	16 mo	yes	30 mo	No	Anxiety	MRI in progress	N/A	N/A	N/A		No	No	No	No	yes	Strabismus	No		Triangular face, hypertelorism, broad nasal tip, full lips, coarse facial feature, periorbital fullness, Mandibular prognathia, macroglossia, broad mouth, wide bridge and base of nose	brachycephaly	in progress	in progress	in progress	in progress		No	No	No	No
Bryant et al 2020	H3-3A	117	V117L	H3F3A: c.352G>C;p.V118L	GTA	GTC	1	sporadic, de novo	M	5.5 yrs		Normal	Normal	No		Global developmental delay	yes	no	9 mo	yes - delayed	20 mo	yes	34 mo	No	No		NA	NA	NA		No	No	No	No	no	None	No		High insertion of the columella, bilateral epicanthus, flat nasal bridge, small mouth and small ears, prominent forehead	Plagiocephaly		No	No	No		None	Yes	No	No
new	H3-3A	119	I119V	H3F3A c.358A>G; p.I120V	ATT	ATC	1	de novo	M	8 yr		Normal	NA	no, 54 cm		Yes	yes	yes	Delayed	yes - delayed	21 mo	yes	2 yr	No	No		normal brain, some aspecific white matter lesions	No	yes		No	No	No	No	No	No	No		slightly dysmorphic, high forehead with upsweep of hair, flat nose, broad mouth	No	No					No	No	No	No
Bryant et al 2020	H3-3A	120	M120I	H3F3A c.363G>A; p.M121I	ATG	ATG	0	sporadic, de novo	M	31 mo		Normal	Normal	No		Global developmental delay	yes	no	11 mo	yes - delayed	27 mo	no	Not achieved	No	No		None	No	no		No	Hypotonia	No	No	yes	Intermittent exotropia, right amblyopia	No		Alopecia universalis; full upper eyelids, palpebral fissures are slightly downslanting, bilateral epicanthal folds, eyes appear widely spaced and likely telecanthus (not measured); thickened outer helices and large ear lobules; wide nasal root with flatted and wide nasal bridge, thick alae nasi; deep philtrum, exaggerated cupids bow, everted lower lip; cafe-au-lait macule with irregular borders o…	No		No	No	No		None	No	No	No
Bryant et al 2020	H3-3A	120	M120K	H3F3A c.362T>A; p.M121K	ATG	ATG	0	sporadic, de novo	F	Died 2.5 yr		Short stature (Z=-3.7)	NA	Mild microcephaly (Z=-1)		No significant development	no	yes	Not achieved	no	Not achieved	no	Not achieved	No	No		None	Yes (1.5yrs)	no		Yes, West syndrome	hypotonia	No	No	yes	Exotropia, limited fixation and abnormal persuit with nystagmus, slow pupil reflexes, secondary to cerebral visual impairement	No		Open-mouth appearance	No		No	No	No		None	No	No	No
new	H3-3A	120	M120T	H3F3A c.T362C; p.M121T	ATG	ATG	0	de novo	F	3 yr 6 mo		Undergrowth	Normal	No		Yes	yes	N/A		yes	18 mo	yes	delayed; at last evaluation 10 words (bilingual, Turkish and German)	No	No	yes	normal		no		No	Hypotonia	No	No	yes	Esophoria, astigmatism, hyperopia	No		Alopecia areata, periorbital puffiness, prominent collumella, full lower lip,	No	tendinous chord	No	No	No		Mild pectus excavatum		No	No
Bryant et al 2020	H3-3A	121	P121L	H3F3A c.365C>T; p.P122L	CCA	CCC	1	sporadic, de novo	F	1 yr		93rd %	>99th %	Yes (5th percentile)		Global developmental delay	no	yes	18 months (with assistance)	no	Not achieved	N/A	Not achieved	No	No		Mild delay in myelination	No	yes		Localization-related epilepsy, well-controlled on clobazam	Hypotonia	No	No	yes	Delayed tracking	No		Bitemporal narrowing, epicanthal folds, periorbital fullness, full upturned nasal tip, full upper lip, diastema	No		No	No	No		None	No	No	No
okur et al 2022	H3-3A	121	P121L	H3F3A c. 365 C>T p.P122L					male	13 yrs		NA	FTT	microcephaly				GDD	yes - delayed			no		normal	not reported						seizures	hypotonia, drooling	strabismus			normal	ataxia	NA			none					pes planus	joint hypermobility
Bryant et al 2020	H3-3A	121	P121R	H3F3A c.365C>G; p.P122R	CCA	CCC	1	sporadic, de novo	F	8 mo		Macrosomia in utero, now 70 cm (64.55%)	Rapid weight gain. Now 11.3 kg (99.67%)	No, 42 cm (13.17%)		Severe global developmental delay	N/A	N/A	Not achieved	NA within range ro age	Not achieved	N/A	Not achieved	No	No		Mild prominence of the ventricular system, small left parietal convexity subdural effusion	No	yes		Yes, localization related epilepsy beginning in neonatal period; infantile spasms @ 6-7mo	Axial hypotonia. Appendicular hypertonia.	Yes	Yes	yes	Does not track	No		Bifrontal narrowing, retrognathia, short neck with redundant skin on nape	No		Yes	No	No		Camptodactyly, long second toe bilaterally with sandal gap	No	No	No
new	H3-3A	121	P121R	H3F3A c.365C>G; p.P122R	CCA	CCC	1	de novo	M	10 weeks		Normal	Normal	No		Yes	N/A	N/A	N/A	N/A	N/A	N/A	N/A	No	No		Normal brain MRI		no		No	Hypotonia		Contractures of 3rd fingers b/l and 2nd on left	no		No		bitemporal narrowing, nuchal fold, short.anteverted nares, thick/upturned lobules	prominent occipital ridging.		No	No	No		No
Bryant et al 2020	H3-3A	125	Q125R	H3F3A c.377A>G; p.Q126R	CAG	CAG	0	sporadic, de novo	F	10 mo		Above average	Above average	No		Global developmental delay	N/A	NA - evaluated within the age	9 mo (with assistance)	NA within range ro age	Not achieved	N/A	Not acheived	Yes	No		Bilateral areas of dural thickening probably related to resolving subdural collections, pineal region cyst and mildly prominent sylvian fissures	No	yes		Yes	Hypotonia	No	No	yes	Strabismus	No		Hypertelorism; very mild coarse facial features with prominent eyebrows	No		No	No	No		None	No	No	No
Bryant et al 2020	H3-3A	125	Q125R	H3F3A c.377A>G;p.Q126R	CAG	CAG	0	sporadic, de novo	F	15 yrs		-1 SD	-1 SD	No		Severe global delay	no	yes	Not achieved	no	Not achieved	no	Not achieved	Yes	No		Hypomyelination, thin corpus collosum	Yes	yes		Yes, tonic clonic at 8 mo, progressive status epilepticus	hypotonia	Yes	Yes, in one finger	yes	Horizontal nystagmus, strabismus	Oral dyskinesia		Hypertelorism, buphtalmos, macrostomia, small teeth	Plagiocephaly		No	No	No		Kyphosis, club foot varus, Femoral anteversion	No	No	No
Bryant et al 2020	H3-3A	125	Q125R	H3F3A c.377A>G; p.Q126R	CAG	CAG	0	sporadic, de novo	M	2 yrs		-0.7 SD	-0.6 SD	No		Severe glodal delay	no	yes	Not achieved	no	Not achieved	no	Not achieved	No	No		Left temporal lobe smaller than the right, left hippocampus is smaller than the right, gray matter heterotopia in the right frontal region.	Enlarged ventricles	yes		Yes, febrile only	Hypotonia	No	Yes, fingers only	yes	Strabismus	No		Hypertelorism (IC 4 cm, OC 10 cm), downlsanted palpebral fissures, flattened nasal bridge, downturned mouth, facial hypotonia, opened mouth	Saggital craniosynsostosis, dolichocephaly, metopic prominence		No	No	No		No	Yes	No	No
Bryant et al 2020	H3-3A	125	Q125R	H3F3A c.377A>G; p.Q126R	CAG	CAG	0	sporadic, de novo	M	Died 10 mo		+2.7 SD at birth	+3 SD at birth	93th p at birth		Severe global delay	N/A	NA - death	Not achieved	NA - died	Not applicable	N/A	Not applicable	Yes, seizures and brain atrophy	No		Hypomyelination, thin corpus collosum	Yes (6mo)	yes		Yes, generalized epilepsy with onset at 4 mo	hypotonia	No	Yes, bilateral III and IV fingers camptodactyly	No	No	No		Hypertelorism, wide nasal bridge, anteverted nares, short chin, uplifted lobe.	Macrocephaly		Yes	No	No		Bell-shaped thorax	No	Left	No
new	H3-3A	125	Q125R	H3-3A: c.377A>G:p.(Gln126Arg) HET				AD / DE NOVO	F	12yrs		normal	normal			yes	yes	yes	after 1st year	no	not achieved	no	not achieved	no	happy demeanor		no findings	no			yes infantile onset, drug resistant	yes core hypotonia, limb hypertonia	-	yes upper limbs	no	hypertelorism	EEG with multifocal discharges		depressed nassal bridge	no		no	no	no		yes scoliosis, arthrogryposis	no	no	no
Bryant et al 2020	H3-3A	128	R128C	H3F3A: c.385C>T; p.R129C	CGC	CGC	0	sporadic, de novo	F	4 yrs		5th%	17th%	45th%		Severe speech dleay	yes	no	8.5 mo	yes	15 mo	yes	2.5 y	No	No		N/A	N/A	N/A		No	No	No	No	yes	Strabismus	No		Pseudo-cleft lip, unilateral choanal narrowing	No		Yes, with Tetralogy of Fallot	No	No		No	No	No	No
okur et al 2021	H3-3A	128	R128H	H3F3A c.386 G>A p.R129H					male	4.5 yrs	short stature, delayed bone age, failure to thrive			Macrocephaly		yes						yes - delayed			happy demenor		Borderline Macrocephaly		yes		no	Hypotonia				NA			Facial asymmetry (R>L) Slightly lowset ears Long eyelashes Open mouth appearance Pointed chin Bilateral branchial remnant (s/p) (more prominent on the right)		Resolved pulmonary artery branch stenosis, Resolved PACs					delayed teeth eruption
new	H3-3A	133	E133K	H3F3A c.400G>A :p.E134K				de novo	F	17 yrs			Normal	no			yes	no	10 mo	yes - delayed	21 mo	yes	21 mo	no	no		very discreet posterior periventricular hypersignals on the flair sequence	/			hyperthermia seizure	hypotonia	/		no	/	Vertigo		synophris/thin upper lip	/		/	/	/		scoliosis	yes	/	/
new	H3-3A	134	R134C	H3F3A c.403C>T, p.Arg135Cys	CGT	AGA	2	de novo mosiac	F	10 yr		Normal	Overgrowth	Macrocephaly		Yes	yes	no	6 mo	yes - delayed	20 mo	yes	17 mo	No	No		normal MRI		no		No	Hypotonia	No	No	No	No	No		broad forehead, deeper set eyes, depressed nasal bridge, upturned nose, bulbous nasal tip, wide philtrum, tented upper lip (more obvious when younger)	plagiocephaly as infant - improved			No	No		No	Yes	No	No
new	H3-3B	6	T6I	H3F3B c.20C>T; p.Thr7Ile	ACT	ACT	0	de novo	M	12 mo		Normal	Normal	No		Yes	no	yes	Not achieved	N/A	N/A	N/A	N/A	No	No		thin corpus callosum, delayed myelinisation	No	yes		No	Hypotonia	No	Yes	No	No			slightly dysmorphic, with epicanthal folds and small eyes	asymmetry due to position		No	No	No		No	No	No	No
new	H3-3B	6	T6I	H3F3B c.20C>T; p.T7I	ACT	ACT	0	de novo	M	5 yr 6 mo		Normal	Undergrowth	No		Yes	no	yes	Not achieved	no	Not achieved	no	Not achieved	No	No		An early post-natal MRI on day 4 of life showed a small focus of ischaemia in the splenium of the corpus callosum with under-opercularization of the frontotemporal lobes.	No. (MRI has not been repeated since infancy)	yes		No	Hypotonia	No	No	yes	Bilateral esotropia. Myopia.	GMFCS IV equivalent. Dynamic torticollis. Persistent drooling.		Square face, bitemporal narrowing, arched eyebrows, epiblepharon, prominent nose, wide nasal base, bulbous nasal tip, small pointed chin, thin vermillion upper lip with absent cupid's bow, smooth philtrum, diastema upper central incisors, uplifted ear lobes	Flat occiput		No	No	No		Mild thoracic scoliosis	Yes	No	No
okur et al 2021	H3-3B	7	A7V	H3F3B c.23C>T p.A8V					f	14 yrs	short stature, failure to thrive			Microcephaly		Yes						n			na		Leukoencephalo pathy		yes		na	hypotonia		Yes		Retinal degeneration, Dysplastic optic nerve			Plagiocephaly Heavy eyebrows Deep set eyes Long eyelashes Down-slanting palpebral fissures Thin upper lips Hypodontia Sparse hair on the scalp							scoliosis
Bryant et al 2020	H3-3B	8	R8C	H3F3B c.25C>T; p.R9C	CGC	CGT	1	sporadic, de novo	M	10 yrs		83rd%	87th%	macrocephly >97th%		Global developmental delay; IQ about 70	yes	no	11 months	yes - delayed	25 months	yes	3 years	No	No		No	No	no		No	Hypotonia at birth, normal strength at 10 years	No	No	No	No	No		Midface hypoplasia, protruding chin, downslanting palpebral fissures, ears thick superior helix/posteriorly rotated/mildly low	Frontal bossing		No	No	No		Very mild scoliosis Prominent great toe, clinodactyly of the fourth and fifth digit	No	No	No
okur et al 2023	H3-3B	8	R8C	H3F3B c. 25 C>T p.R9C					female	33 yrs		NA	NA	Microcephaly	GDD	GDD/ID		yes - delayed				no		normal							yes	neotnatal hypotonia, Adult hypotonia				strabismus			midface hypoplasia, thin upper lip, depressed nasal bridge,		no				relative mandibular pronathism	yes
okur et al 2021	H3-3B	9	K9E	H3F3B c.28A>G p.K10E					f	4 yrs		average		No		Yes						yes - delayed				normal					n	hypotonia				Nystagmus			Dolichocephaly Bitemporal narrowing Sparse hair on bitemporal areas Smooth philtrum, mild Incomplete							scoliosis
Bryant et al 2020	H3-3B	10	S10P	H3F3B c.31T>C; p.S11P	TCG	TCC	1	sporadic, de novo	M	16 yrs	Global developmental delay	25th-50th%	25-50th%	Macrocephaly in early childhood until about age 10 years, then head 90-97th %tile		Moderate ID, Full scale IQ 40 SB-IV, Vineland adaptive composite 51	yes	yes	Delayed	yes - delayed	~ 2 years	yes	~ 3 years, limited speech	No	No		Slight delay in myelination, age 4 years	Moderatley dilated lateral and third ventricles, age 4 years	N/A		No	No	No	No	No	No	No	No	Short forehead. Low anterior and posterior hairlines. Open-mouth expression with high nasal bridge and low columella. Anterior palate is narrow; dental crowding	Macrocephaly, metopic prominence, flat occiput		No	No	No		Radioulnar synostosis, genu valgus (right more than left), stiffness at fingers MCP joints, blunted thumbs and halluces. Feet are flat.	No	No	No
new	H3-3B	11	T11I	H3F3B c.35C>T (p.Thr12Ile)				de novo	F	3 yr		100.4 cm (P80,92)	15,05 kg (P55,45)	49,5 cm (P54,9)		Yes- severe - at age of 2,7y cognitive age of 11months.	yes	no	11m	yes - delayed	2y7m	yes	2y (only limited words / communication - can	no	yes - diagnosis of ASS	normal	none	no	no		no	no	no	no	yes	strabism / intermittent exotropy left eye	Stereotypical (autistiform) behaviour, very clumsy		Deep-set eyes, broad /depressed nasal bridge, upturned nose with full nasal tip and small alae nasi, full lips, open mouth apearance with mild prognathia	no		NR	NR	NR		no	yes in infancy, now less obvious	no	no
new	H3-3B	11	T11I	H3-3B c.35C>T, p.(Thr12Ile)				AD / DE NOVO	F	2 yrs		Overgrowth	normal	macrocephaly		yes	yes	unknown	unknown	yes	22 months old	yes	unknown	yes at 3 years old	no social skills		no findings	no			no	no	no	no	no	hypertelorism			Epicanthus	no		no	no	no		no	no	no	no
Bryant et al 2020	H3-3B	13	G13R	H3F3B c.40G>A; p.G14R	GGT	GGG	1	sporadic, de novo	M	7 mo		Poor linear growth	Average	Yes		Global developmental delayed	N/A	NA - within range eval	Not achieved	NA within age	Not achieved	N/A	Not achieved	No	No		Small arachnoid cyst	NA	yes		No	Hypotonia	No	No	No	No	No		Non-dysmorphic	Brachycephaly		No	No	No		None	No	No	No
new	H3-3B	17	R17C	H3-3B c.52C>T (p.Arg18Cys)				de novo	M	5 yrs 11 mo		111 cm (13th %)	21.3 kg (56 perc)	53.2cm (90%ile)		yes	yes	n	9 mo	yes	18-20 mo	non verbal	non verbal	na	ASD diagnosis; extremely poor sleep hygiene; not toilet trained		malrotation/incomplete inversion of the left hippocampus	na			focal epilepsy	no	no	no	no	no	no		Prominent ears with upturned lobes. Thick eyelashes and eyebrows with lateral sparseness. Thin upper lip vermilion. Diastema central incisors upper and lower.	no	na					no	yes	no	yes
okur et al 2021	H3-3B	22	T22K	H3F3B c.68C>A pT23K					male	12 yrs	advanced bone age, growth plateau at 11			No		yes						yes - delayed					Cortical dysplasia, Cerebellar hypoplasia Hypoplasia of the corpus callosum		yes		n					Severe myopia (-18 to -20 diopter)			Low anterior hairline Narrow forehead Large ears Down-slanting palpebral fissures Bulbous tubular nose Smooth philtrum Persistence of primary teeth Widely spaced teeth Pointed chin										Bilateral 5th finger clinodactyly and brachydactyly,
Bryant et al 2020	H3-3B	29	A29P	H3F3B c.88G>C; p.A30P	GCG	CGT	3	sporadic, de novo	F	5 yrs		Resolved failure to thrive	NA	Yes, <3rd p		Global developmental delay	yes	no	6 mo	no	Not achieved	no	Not achieved	No	No		Hypomyelination	Mild	yes		Yes, tonic clonic at 23 mo	Hypotonia	Yes, legs only	No	yes	Strabismus and bilateral alternating esotropia	No		Non-dysmorphic	No		No	No	No		None	No	No	No
Bryant et al 2021	H3-3B	34	G34V	H3F3B c.104G>T; p.G35V	GGG	GGG	0	sporadic, de novo	F	22 mo		Short stature and severe failure to thrive	NA	Mild microcephaly, 6th p		Global developmental delay	no	yes	Not achieved	no	Not achieved	no	Not achieved	No	No		None	No	no		Yes, fever associated generalized tonic clonic seizures at 20 mo	Hypotonia	Yes	No	no	Astigmatism	No		Prominent forehead, deep-set eyes	No		No	No	No		None	No	No	No
Khazaei et al 2024	H3-3B	34	G34R	H3F3B c.103 G>A; p.G35R	GGG	GGG	0	de novo	M	24 mo		Undergrowth	Undergroth	Microcephaly		Yes	no	yes	Not achieved	no	Not achieved	no	Not achieved	Yes		Yes	normal brain MRI at 6 weeks of age	not observed	no		Yes	Hypotonia	No	No	yes	Roving eye movements, bilateral hyperopia, horizontal nystagmus (wears eyeglasses)	No		Low and posteriorly rotated ears, micognathia, deep-set eyes, short palpebral fissures, downturned corners of mouth		normal echo	No	No	No		No	No	No	No
Bryant et al 2020	H3-3B	39	H39R	H3F3B c.119A>G;p.H40R	CAT	CAT	0	sporadic, de novo	M	9 yrs		34.73th %	99.77th %	macrocephaly 58.5cm (+4SD)		Global developmental delay/ mild ID	yes	no	9 mo	yes	1.5 yrs	yes	12 months	No	Hyperphagia, behavioral problems, ADHD, dyspraxia		None	No	no		Unclear seizure versus behavioral, prior episodes of staring and of "trembling" during a febrile illness	No	No	No	No	No	No		Large ears	Macrocephaly		No	No	No		None	No	No	No
new	H3-3B	39	H39R	H3F3B c.119A>G p.H40R				unknown, mother passed and father in Mexico	F	21 yr 2 mo		undergrowth	42.1 kg	Microcephaly 52.5 cm (3rd percentile)		Yes (severe, nonverbal)	yes	unknown	not known	yes	14 mo	no	not known	lost ability to walk at 12 yrs, can't sit, non verbal, not toilet trained	none		non specific peri ventricular white matter T2/FLAR enhancement, no structural problems	no			yes	hypertonic	yes	yes	yes	yes (persistant hyperplastic progressive vitreous-s/p bilateral enucleation)			bitemporal hallowing, prominent supraorbital ridges, mild epicanthal folds, ears posteriorly rotated, mild prognathism, triangular face	no		no	no	no		no	no	no	no
Bryant et al 2020	H3-3B	48	L48R	H3F3B c.146T>G; p.L49R	CTC	CTT	1	sporadic, de novo	M	13 yrs		Short stature and failure to thrive	NA	Yes, <1st p		Global developmental delay	yes	yes	2 yrs	no	Not achieved	no	Previously had said one word, none currently	Yes	No		Hypomyelination	Yes	yes		Yes, tonic clonic at 14 mo, progressive status epilepticus by 11 yrs	Hypotonia, then developed hypertonicity	Yes	Yes	yes	Eyes deviated up and to right	No		Sparse hair, small pinched nose	Plagiocephaly		No	No	No		Scoliosis	No	No	No
okur et al 2021	H3-3B	51	I51N	H3F3B c.155T>A p.I52N					male	5 yrs				Microcephaly		y						yes - delayed		regression	autism		Normal				yes	Hypotonia				astigmatism, Blindness in the left eye											Hypermobility
new	H3-3B	108	N108S	H3F3B: c.326A>G - p.(Asn109Ser)				maternal	male	7 yrs		143.5 cm (+3,5 SD)	37,5 kg (+3 SD)	Macrocephaly, 55,5 cm (+2,5 SD)		yes - mild	yes	n	10 months	n	18 months	yes - delayed	18 months	na	hyperactivity		kystic dilatation of Virchow-Robin spaces	mild fronto-parietal atrophy	yes		no	no	no	no	no	no	pain hyposensitivity		bulbous nose, deep philtrum		no	no	no	no	no	no	no	no	no
Bryant et al 2020	H3-3B	108	N108S	H3F3B c.326A>G; p.N109S	AAC	AAC	0	sporadic, de novo	F	2.5 yrs		Normal 69th%	Normal 89th%	Normal 48th%		Global developmental delay	yes	no	12 mos	yes - delayed	2 yrs	no	Not achieved	No	No		None (nl brain/spine MRI)	None	no		No	Hypotonia	No	No	No	No	Ataxia, ? Right side weakness, R upper extremity tremors		Squared fascies, deep set eyes, downslanting palpebral fissures, low set ears	No		No	No	No		None	No	No	No
Bryant et al 2020	H3-3B	117	V117V/S146X	H3F3B c.440C>A; p.S147X				sporadic, de novo	M	15 yrs		average	Average	no		no	Age appropriate	Age appropriate	Age appropriate	Age appropriate	Age appropriate	yes - delayed	24 mo	No regression, neurologic features are evolving	no, expressive language disorder		Progressively diminishing volume of putamen and nucl. caudatus on the right side with hyperintense T2 signal. Hypointense T2 signal of gl. pallidus. Monitored since the age of 9y. Arachnoid cyst	no			Yes, generalized epilepsy since the age of 10yrs	Progressive hemidystonia (left side), first signs at 9 yrs	Yes	No	no	no	no		Non-dysmorphic	No		No	No	No		n	n	n	n
new	H3-3B	118	T118S	H3F3B c.356C>G; p.T119S	ACA	ACC	1	de novo	M	5 yr		Normal	Normal	No		Yes	yes	no	9 mo	yes - delayed	18-24 mo	yes	2 yr		No		N/A	N/A	N/A		No	No	No	No	No	No	No		high/broad forehead	No		No	No	No		No	Yes	No	No
Bryant et al 2020	H3-3B	120	M120V	H3F3B c.361A>G; p.M121V	ATG	ATG	0	sporadic, de novo	M	3.5 yrs		Short stature and failure to thrive	NA	No		Global developmental delay	yes	no	12 mo	yes - delayed	2 yrs	yes	14 mo	No	No		None	No	no		No	Hypotonia	No	No	No	No	No		Non-dysmorphic	No		Yes	No	Yes		Hemivertebrae at TH10 and TH11, complex radial reduction defect of the left upper limb and of the left hand	No	No	No
Bryant et al 2020	H3-3B	121	P121R	H3F3B c.365C>G; p.P122R	CCA	CCC	1	sporadic, de novo	M	9 yrs 10 mo		Normal (15th %)	Normal	Yes, <5th p		Global developmental delay	yes	yes	12 to 18 mo	no	Not achieved	no	Not achieved	Yes, in the context of a seizure	No		Hypomyelination, thin corpus collosum	Yes	yes		Yes, infantile epilepsy at 8 mo, progressed to myoclonic seizures by 6 yrs	Hypotonia	Yes	No	Yes	Yes	No		Slightly large ears, tented facies	Dolicocephaly		No	No	No		Scoliosis	No	No	No
Bryant et al 2020	H3-3B	121	P121R	H3F3B c.365C>G; p.P122R	CCA	CCC	1	sporadic, de novo	M	18 yrs		final height at ~1st %, Early Childhood: Overgrowth (>>97th %), Adolescence: normalization of parameters by adolescence	NA	No		Severe global developmental delay	yes	yes	~4 yrs	no	Not achieved	no	Not achieved	No developmental regression	No		Hypomyelination, thin corpus callosum at ~15 mo	Yes (mild, on early brain MRI; not progressive)	yes		Yes, treatment refractory infantile epilepsy with onset at 5 mo, improved control and prolonged seizure-free intervals beginning at ~33 mo, and then increased frequency again in adolescence	Axial hypotonia, with progressive appendicular hypertonia	Yes	Yes, bilateral clubfeet requiring surgery	yes	Strabismus	No		High forehead, frontal bossing, bushy eyebrows, long eyelashes, low nasal bridge, anteverted nostrils.	Macrocephaly and dolicocephaly in childhood		No	No	No		Mild scoliosis, pes cavus, bilateral club feet and coxa valga, osteopenia	No	No	No
new	H3-3B	121	P121R	H3F3B c.365C>G; p.Pro122Arg	CCA	CCC	1	de novo	M	21 mo		Normal	Overgrowth	No		Yes	yes	yes	Sits only for 20-30s at last review (21m)	no	Not achieved	no	Not achieved	Episodes of regression associated with seizures or intercurrent illness but not overall	No	MRI brain at 3m and 12m	3 study normal; 12m study shows global white matter volume reduction and signal abnormality consistent with delayed myelination.	No	yes		Yes	Hypotonia	No (but some upper limb dystonia)	No	no	No but mild bilateral ptosis.	Mild renal pelvis dilatation. CSF neurotransmitters: isolated low HVA (normalised on repeat study).		Ptosis; hypertrichosis; relatively bossed forehead.	Mild plagiocephaly		No	No	No		No	No	No	No
new	H3-3B	121	P121L	H3F3B: c.365C>T p.(Pro122Leu)				heterozygote, de novo	M	6.5 yrs		118.6 cm (-0.51SD)	51 cm (-0,87SD)	51 cm (-0,87SD)		yes	na	na	na	y	20 months	yes-delayed	3.5 years	no	yes but not classical ASS or ADD, see others	na					no, but one 15 minutes convulsion with fever	no	no	no			muscle weakness from birth, poor sucking after birth		high frontal hairline, short philtrum, full upper lip	no	na					no	no	no	no
Bryant et al 2020	H3-3B	125	Q125R	H3F3B c.377A>G; p.Q126R	CAG	CAG	0	sporadic, de novo	F	3 yrs 11mo		now normal (75th %), Early Childhood: Overgrowth (>97th %)	Normal (75th %)	No		Global developmental delay	yes	no	7mo	yes - delayed	2 yrs	no	Not achieved	No	No		Arachnoid cyst	No	yes		No	Hypotonia	No	No	yes	Strabismus	No		High forehead, bitemporal narrowing, sparse eyebrows, midface hypoplasia, hypoplastic alae nasi, anteverted nostrils, long philtrum, full everted upper lip.	No		No	No	No		None	No	No	No
new	H3-3B	125	Q125R	H3F3B c.377A>G p.(Q126R)	CAG	CAG	0	de novo	F	7 yrs		135 cm (z = 1.56)	56.5 kg ( z = 3.15)	macrocephaly 56 cm (z>2)		Global developmental delay - receives PT/OT/ST, fine motor are most severe; repeated kindergarten	yes	no	6 months	yes	1 year old	yes	1 year old	Milestone progression slowed around age 2 years old	ADHD, compulsive food seeking, happy demeanor		MRI not performed	MRI not performed	N/A		No seizures, EEG normal	none	none	none	no	Ophtho exam normal			none	none		none	none	none		none	none	none	none
new	H3-3B	125	Q125R	H3F3B c.377A>G; p.Q126R	CAG	CAG	0	de novo	F	14 yr 2 mo		Normal	Overgrowth	Macrocephaly		Yes	yes	no	9 mo	yes	18 mo	yes	12 mo	Yes	Repetitive questioning, skin and nail picking	Yes	Normal, incidental finding of cavum septum pellucidum and cavum vergae	No	no		Yes	No	No	No	yes	Surgery for bilateral strabismus, left exotropia, right esotropia	Obestiy, BMI 33; striae		Macrocephalic; low anterior hairline; broad midface; pointed chin, horizontal crease on chin; telecanthus and palpebral fissures upslanting and narrow; ocular melanosis; right preauricular pit; bilateral underfolded helix, L>R; small concha of ears; narrow external auditory canals; wide bridge and base of nose; smooth philtrum; mild macroglossia; mildly thick lower vermillion; diastema upper inci…	No	No echo	No	No	No		No	Yes	No	No
okur et al 2021	H3-3B	137	137Cysext *9	H3F3B c.410-411del					f	8 yrs	short stgature and advanced bone age			Microcephaly		y						yes - delayed			happy demenor , stereotypic armflapping							Hypotonia				Esotropia			Prominent forehead Posteriorly rotated ears Prominent eyebrows Hemangioma over glabella Blue sclerae Down-slanting palpebral fissures Upturned nose Midface hypoplasia Thin upper lip Small mouth MicrognathiaHigh arched palate		Bicuspid aortic valve and partial fusion of aortic leaflets		Yes			scoliosis	Hypermobility
[truncated: 24 more columns]
